# Supplementary material for: Rapid Internalization and Nuclear Translocation of CCL5 and CXCL4 in Endothelial Cells
Source: Int J Mol Sci. 2021 Jul 8;22(14):7332. doi: 10.3390/ijms22147332 (PMC8305033; doi:10.3390/ijms22147332)
Supplement: Supplementary file 1 [file ijms-22-07332-s001.zip]

Archive with 4 entries (3 files):
- DIckhout_et_al_supplementary_movie_1.avi
- ijms-1162735 proof done supplementary.pdf
- __MACOSX/
- __MACOSX/._DIckhout_et_al_supplementary_movie_1.avi
